# Supplementary material for: Probiotic Yeasts and How to Find Them—Polish Wines of Spontaneous Fermentation as Source for Potentially Probiotic Yeasts
Source: Foods. 2023 Sep 11;12(18):3392. doi: 10.3390/foods12183392 (PMC10529123; doi:10.3390/foods12183392)
Supplement: Supplementary file 1 [file foods-12-03392-s001.zip]

Archive with 1 entries (1 files):
- foods-2566708-supplementary.xlsx
