# Supplementary material for: Probiotic Yeasts and How to Find Them—Polish Wines of Spontaneous Fermentation as Source for Potentially Probiotic Yeasts
Source: Foods. 2023 Sep 11;12(18):3392. doi: 10.3390/foods12183392 (PMC10529123; doi:10.3390/foods12183392)
Supplement: Supplementary file 1 [file foods-12-03392-s001.zip › foods-2566708-supplementary.xlsx]

## Sheet: Figure_5_Tukey_results
Metschnikowia ziziphicola	2		0.000162	0.000162	0.000162	0.000162	0.000162	0.000162	0.000162	0.000162	0.000162	0.000162	0.000162	0.000162	0.000162	0.000162	0.000162	0.000162	0.000162	0.000162	0.000162	0.000162	0.000162	0.000162	0.000162	0.028529	0.000162	0.000162	0.980031	0.000165	0.000162	0.000162	0.000162	0.000162	1	0.000162	0.000162
Metschnikowia ziziphicola	4	0.000162		0.000162	0.000162	0.000162	0.000162	0.000162	0.000162	0.000162	0.000162	0.000162	0.000162	0.000162	0.000162	0.000162	0.000162	0.000162	0.000162	0.99931	0.000162	0.000162	0.000162	0.000162	0.000162	0.000368	0.231244	0.000162	0.000162	0.321105	0.000162	0.000162	0.855293	0.000162	0.000162	0.000162	0.000162
Metschnikowia ziziphicola	24	0.000162	0.000162		0.000162	0.000162	0.000162	0.000162	0.000162	1	0.000162	0.000162	0.000162	0.000162	1	0.000163	0.000162	0.000162	0.000162	0.000162	0.000162	0.000162	0.000162	0.000162	0.420403	0.000162	0.000162	0.187307	0.000162	0.000162	0.479149	0.000162	0.000162	0.000643	0.000162	0.000162	0.000313
Hanseniaspora uvarum	2	0.000162	0.000162	0.000162		0.000162	0.000162	0.006107	0.000162	0.000162	0.964305	0.000162	0.000162	0.000162	0.000162	0.000162	0.000162	0.000162	0.000162	0.000162	0.000162	0.000162	0.000162	0.000162	0.000162	0.000162	0.000162	0.000162	0.000162	0.000162	0.000162	0.000162	0.000162	0.000162	0.000162	0.999923	0.000162
Hanseniaspora uvarum	4	0.000162	0.000162	0.000162	0.000162		0.000162	0.000162	0.001135	0.000162	0.000162	0.990258	0.000162	0.000162	0.000162	0.000162	0.009396	0.000162	0.000162	0.000162	0.903537	0.000162	0.735608	0.000162	0.000162	0.000162	0.000162	0.000162	0.000162	0.000162	0.000162	0.000162	0.000162	0.000162	0.000162	0.000162	0.000162
Hanseniaspora uvarum	24	0.000162	0.000162	0.000162	0.000162	0.000162		0.000162	0.000162	0.000162	0.000162	0.000162	0.999999	0.000162	0.000163	1	0.000162	0.000162	1	0.000162	0.000162	0.999997	0.000162	0.000162	0.042941	0.000162	0.000162	0.129481	0.000162	0.000162	0.033695	0.000162	0.000162	0.000162	0.000162	0.000162	0.999875
Hanseniaspora uvarum 2	2	0.000162	0.000162	0.000162	0.006107	0.000162	0.000162		0.000162	0.000162	0.821704	0.000162	0.000162	0.000162	0.000162	0.000162	0.170926	0.000162	0.000162	0.000162	0.000162	0.000162	0.000162	0.000162	0.000162	0.000162	0.000162	0.000162	0.000162	0.000162	0.000162	0.000162	0.000162	0.000162	0.000162	0.000177	0.000162
Hanseniaspora uvarum 2	4	0.000162	0.000162	0.000162	0.000162	0.001135	0.000162	0.000162		0.000162	0.000162	0.332209	0.000162	0.000162	0.000162	0.000162	0.000162	0.291986	0.000162	0.000162	0.623969	0.000162	0.8291	0.35855	0.000162	0.000162	0.000162	0.000162	0.000162	0.000162	0.000162	0.000162	0.000162	0.000162	0.000162	0.000162	0.000162
Hanseniaspora uvarum 2	24	0.000162	0.000162	1	0.000162	0.000162	0.000162	0.000162	0.000162		0.000162	0.000162	0.000162	0.000162	0.999996	0.000162	0.000162	0.000162	0.000162	0.000162	0.000162	0.000162	0.000162	0.000162	0.058934	0.000162	0.000162	0.017362	0.000162	0.000162	0.073888	0.000162	0.000162	0.0111	0.000162	0.000162	0.000165
Metschnikowia pulcherrima	2	0.000162	0.000162	0.000162	0.964305	0.000162	0.000162	0.821704	0.000162	0.000162		0.000162	0.000162	0.000162	0.000162	0.000162	0.000185	0.000162	0.000162	0.000162	0.000162	0.000162	0.000162	0.000162	0.000162	0.000162	0.000162	0.000162	0.000162	0.000162	0.000162	0.000162	0.000162	0.000162	0.000162	0.135713	0.000162
Metschnikowia pulcherrima	4	0.000162	0.000162	0.000162	0.000162	0.990258	0.000162	0.000162	0.332209	0.000162	0.000162		0.000162	0.000162	0.000162	0.000162	0.000165	0.000165	0.000162	0.000162	1	0.000162	1	0.000167	0.000162	0.000162	0.000162	0.000162	0.000162	0.000162	0.000162	0.000162	0.000162	0.000162	0.000162	0.000162	0.000162
Metschnikowia pulcherrima	24	0.000162	0.000162	0.000162	0.000162	0.000162	0.999999	0.000162	0.000162	0.000162	0.000162	0.000162		0.000162	0.000162	0.999651	0.000162	0.000162	1	0.000162	0.000162	1	0.000162	0.000162	0.000832	0.000162	0.000162	0.003243	0.000162	0.000162	0.00065	0.000162	0.000162	0.000162	0.000162	0.000162	0.690805
Saccharomyces cerevisiae	2	0.000162	0.000162	0.000162	0.000162	0.000162	0.000162	0.000162	0.000162	0.000162	0.000162	0.000162	0.000162		0.000162	0.000162	0.000162	0.000202	0.000162	0.000162	0.000162	0.000162	0.000162	0.000187	0.000162	0.000162	0.000162	0.000162	0.000162	0.000162	0.000162	0.000162	0.000162	0.005285	0.000162	0.000162	0.000162
Saccharomyces cerevisiae	4	0.000162	0.000162	1	0.000162	0.000162	0.000163	0.000162	0.000162	0.999996	0.000162	0.000162	0.000162	0.000162		0.000169	0.000162	0.000162	0.000162	0.000162	0.000162	0.000162	0.000162	0.000162	0.738544	0.000162	0.000162	0.44047	0.000162	0.000162	0.791257	0.000162	0.000162	0.000241	0.000162	0.000162	0.00105
Saccharomyces cerevisiae	24	0.000162	0.000162	0.000163	0.000162	0.000162	1	0.000162	0.000162	0.000162	0.000162	0.000162	0.999651	0.000162	0.000169		0.000162	0.000162	0.99988	0.000162	0.000162	0.999266	0.000162	0.000162	0.125343	0.000162	0.000162	0.310447	0.000162	0.000162	0.101784	0.000162	0.000162	0.000162	0.000162	0.000162	1
Pichia kluyveri / fermentans	2	0.000162	0.000162	0.000162	0.000162	0.009396	0.000162	0.170926	0.000162	0.000162	0.000185	0.000165	0.000162	0.000162	0.000162	0.000162		0.000162	0.000162	0.000162	0.000162	0.000162	0.000162	0.000162	0.000162	0.000162	0.000162	0.000162	0.000162	0.000162	0.000162	0.000162	0.000162	0.000162	0.000162	0.000162	0.000162
Pichia kluyveri / fermentans	4	0.000162	0.000162	0.000162	0.000162	0.000162	0.000162	0.000162	0.291986	0.000162	0.000162	0.000165	0.000162	0.000202	0.000162	0.000162	0.000162		0.000162	0.000162	0.000181	0.000162	0.000235	1	0.000162	0.000162	0.000162	0.000162	0.000162	0.000162	0.000162	0.000162	0.000162	0.000162	0.000162	0.000162	0.000162
Pichia kluyveri / fermentans	24	0.000162	0.000162	0.000162	0.000162	0.000162	1	0.000162	0.000162	0.000162	0.000162	0.000162	1	0.000162	0.000162	0.99988	0.000162	0.000162		0.000162	0.000162	1	0.000162	0.000162	0.001105	0.000162	0.000162	0.004343	0.000162	0.000162	0.00084	0.000162	0.000162	0.000162	0.000162	0.000162	0.749298
Hanseniaspora uvarum 3	2	0.000162	0.99931	0.000162	0.000162	0.000162	0.000162	0.000162	0.000162	0.000162	0.000162	0.000162	0.000162	0.000162	0.000162	0.000162	0.000162	0.000162	0.000162		0.000162	0.000162	0.000162	0.000162	0.000162	0.000162	0.998326	0.000162	0.000162	0.002812	0.000162	0.000162	0.035589	0.000162	0.000162	0.000162	0.000162
Hanseniaspora uvarum 3	4	0.000162	0.000162	0.000162	0.000162	0.903537	0.000162	0.000162	0.623969	0.000162	0.000162	1	0.000162	0.000162	0.000162	0.000162	0.000162	0.000181	0.000162	0.000162		0.000162	1	0.000193	0.000162	0.000162	0.000162	0.000162	0.000162	0.000162	0.000162	0.000162	0.000162	0.000162	0.000162	0.000162	0.000162
Hanseniaspora uvarum 3	24	0.000162	0.000162	0.000162	0.000162	0.000162	0.999997	0.000162	0.000162	0.000162	0.000162	0.000162	1	0.000162	0.000162	0.999266	0.000162	0.000162	1	0.000162	0.000162		0.000162	0.000162	0.000682	0.000162	0.000162	0.002601	0.000162	0.000162	0.000539	0.000162	0.000162	0.000162	0.000162	0.000162	0.643344
Metschnikowia pulcherrima 2	2	0.000162	0.000162	0.000162	0.000162	0.735608	0.000162	0.000162	0.8291	0.000162	0.000162	1	0.000162	0.000162	0.000162	0.000162	0.000162	0.000235	0.000162	0.000162	1	0.000162		0.000278	0.000162	0.000162	0.000162	0.000162	0.000162	0.000162	0.000162	0.000162	0.000162	0.000162	0.000162	0.000162	0.000162
Metschnikowia pulcherrima 2	4	0.000162	0.000162	0.000162	0.000162	0.000162	0.000162	0.000162	0.35855	0.000162	0.000162	0.000167	0.000162	0.000187	0.000162	0.000162	0.000162	1	0.000162	0.000162	0.000193	0.000162	0.000278		0.000162	0.000162	0.000162	0.000162	0.000162	0.000162	0.000162	0.000162	0.000162	0.000162	0.000162	0.000162	0.000162
Metschnikowia pulcherrima 2	24	0.000162	0.000162	0.420403	0.000162	0.000162	0.042941	0.000162	0.000162	0.058934	0.000162	0.000162	0.000832	0.000162	0.738544	0.125343	0.000162	0.000162	0.001105	0.000162	0.000162	0.000682	0.000162	0.000162		0.000162	0.000162	1	0.000162	0.000162	1	0.000162	0.000162	0.000162	0.000162	0.000162	0.812781
Saccharomyces cerevisiae 2	2	0.028529	0.000368	0.000162	0.000162	0.000162	0.000162	0.000162	0.000162	0.000162	0.000162	0.000162	0.000162	0.000162	0.000162	0.000162	0.000162	0.000162	0.000162	0.000162	0.000162	0.000162	0.000162	0.000162	0.000162		0.000162	0.000162	0.000172	0.918787	0.000162	0.000162	0.417767	0.000162	0.31875	0.000162	0.000162
Saccharomyces cerevisiae 2	4	0.000162	0.231244	0.000162	0.000162	0.000162	0.000162	0.000162	0.000162	0.000162	0.000162	0.000162	0.000162	0.000162	0.000162	0.000162	0.000162	0.000162	0.000162	0.998326	0.000162	0.000162	0.000162	0.000162	0.000162	0.000162		0.000162	0.000162	0.000164	0.000162	0.000162	0.000218	0.000162	0.000162	0.000186	0.000162
Saccharomyces cerevisiae 2	24	0.000162	0.000162	0.187307	0.000162	0.000162	0.129481	0.000162	0.000162	0.017362	0.000162	0.000162	0.003243	0.000162	0.44047	0.310447	0.000162	0.000162	0.004343	0.000162	0.000162	0.002601	0.000162	0.000162	1	0.000162	0.000162		0.000162	0.000162	1	0.000162	0.000162	0.000162	0.000162	0.000162	0.967432
Metschnikowia pulcherrima 3	2	0.980031	0.000162	0.000162	0.000162	0.000162	0.000162	0.000162	0.000162	0.000162	0.000162	0.000162	0.000162	0.000162	0.000162	0.000162	0.000162	0.000162	0.000162	0.000162	0.000162	0.000162	0.000162	0.000162	0.000162	0.000172	0.000162	0.000162		0.000162	0.000162	0.000162	0.000162	0.000162	0.485092	0.000162	0.000162
Metschnikowia pulcherrima 3	4	0.000165	0.321105	0.000162	0.000162	0.000162	0.000162	0.000162	0.000162	0.000162	0.000162	0.000162	0.000162	0.000162	0.000162	0.000162	0.000162	0.000162	0.000162	0.002812	0.000162	0.000162	0.000162	0.000162	0.000162	0.918787	0.000164	0.000162	0.000162		0.000162	0.000162	1	0.000162	0.000365	0.000162	0.000162
Metschnikowia pulcherrima 3	24	0.000162	0.000162	0.479149	0.000162	0.000162	0.033695	0.000162	0.000162	0.073888	0.000162	0.000162	0.00065	0.000162	0.791257	0.101784	0.000162	0.000162	0.00084	0.000162	0.000162	0.000539	0.000162	0.000162	1	0.000162	0.000162	1	0.000162	0.000162		0.000162	0.000162	0.000162	0.000162	0.000162	0.762374
Saccharomyces cerevisiae 3	2	0.000162	0.000162	0.000162	0.000162	0.000162	0.000162	0.000162	0.000162	0.000162	0.000162	0.000162	0.000162	0.000162	0.000162	0.000162	0.000162	0.000162	0.000162	0.000162	0.000162	0.000162	0.000162	0.000162	0.000162	0.000162	0.000162	0.000162	0.000162	0.000162	0.000162		0.000162	0.000162	0.000162	0.000162	0.000162
Saccharomyces cerevisiae 3	4	0.000162	0.855293	0.000162	0.000162	0.000162	0.000162	0.000162	0.000162	0.000162	0.000162	0.000162	0.000162	0.000162	0.000162	0.000162	0.000162	0.000162	0.000162	0.035589	0.000162	0.000162	0.000162	0.000162	0.000162	0.417767	0.000218	0.000162	0.000162	1	0.000162	0.000162		0.000162	0.000169	0.000162	0.000162
Saccharomyces cerevisiae 3	24	0.000162	0.000162	0.000643	0.000162	0.000162	0.000162	0.000162	0.000162	0.0111	0.000162	0.000162	0.000162	0.005285	0.000241	0.000162	0.000162	0.000162	0.000162	0.000162	0.000162	0.000162	0.000162	0.000162	0.000162	0.000162	0.000162	0.000162	0.000162	0.000162	0.000162	0.000162	0.000162		0.000162	0.000162	0.000162
Saccharomyces boulardi	2	1	0.000162	0.000162	0.000162	0.000162	0.000162	0.000162	0.000162	0.000162	0.000162	0.000162	0.000162	0.000162	0.000162	0.000162	0.000162	0.000162	0.000162	0.000162	0.000162	0.000162	0.000162	0.000162	0.000162	0.31875	0.000162	0.000162	0.485092	0.000365	0.000162	0.000162	0.000169	0.000162		0.000162	0.000162
Saccharomyces boulardi	4	0.000162	0.000162	0.000162	0.999923	0.000162	0.000162	0.000177	0.000162	0.000162	0.135713	0.000162	0.000162	0.000162	0.000162	0.000162	0.000162	0.000162	0.000162	0.000162	0.000162	0.000162	0.000162	0.000162	0.000162	0.000162	0.000186	0.000162	0.000162	0.000162	0.000162	0.000162	0.000162	0.000162	0.000162		0.000162
Saccharomyces boulardi	24	0.000162	0.000162	0.000313	0.000162	0.000162	0.999875	0.000162	0.000162	0.000165	0.000162	0.000162	0.690805	0.000162	0.00105	1	0.000162	0.000162	0.749298	0.000162	0.000162	0.643344	0.000162	0.000162	0.812781	0.000162	0.000162	0.967432	0.000162	0.000162	0.762374	0.000162	0.000162	0.000162	0.000162	0.000162

## Sheet: Figure_6_Tukey_results
Metschnikowia ziziphicola		0.000143	0.000143	0.000144	0.000143	0.000143	0.000143	0.009793	0.000143	0.000143	0.000143	0.000143
Hanseniaspora uvarum	0.000143		1	0.00016	0.011418	0.973322	0.102592	0.000143	0.27442	0.071911	0.338147	0.000454
Hanseniaspora uvarum 2	0.000143	1		0.000152	0.006779	0.923565	0.064799	0.000143	0.186866	0.044659	0.235745	0.000315
Metschnikowia pulcherrima	0.000144	0.00016	0.000152		0.37755	0.000692	0.06042	0.094412	0.018386	0.086807	0.013561	0.99338
Saccharomyces cerevisiae	0.000143	0.011418	0.006779	0.37755		0.175897	0.9961	0.000377	0.913024	0.999273	0.86223	0.942095
Pichia kluyveri / fermentans	0.000143	0.973322	0.923565	0.000692	0.175897		0.704812	0.000143	0.944174	0.596892	0.970804	0.007924
Hanseniaspora uvarum 3	0.000143	0.102592	0.064799	0.06042	0.9961	0.704812		0.000158	0.999989	1	0.9999	0.414567
Metschnikowia pulcherrima 2	0.009793	0.000143	0.000143	0.094412	0.000377	0.000143	0.000158		0.000146	0.000167	0.000145	0.008896
Saccharomyces cerevisiae 2	0.000143	0.27442	0.186866	0.018386	0.913024	0.944174	0.999989	0.000146		0.999822	1	0.173254
Metschnikowia pulcherrima 3	0.000143	0.071911	0.044659	0.086807	0.999273	0.596892	1	0.000167	0.999822		0.99913	0.518913
Saccharomyces cerevisiae 3	0.000143	0.338147	0.235745	0.013561	0.86223	0.970804	0.9999	0.000145	1	0.99913		0.135139
Saccharomyces boulardi	0.000143	0.000454	0.000315	0.99338	0.942095	0.007924	0.414567	0.008896	0.173254	0.518913	0.135139
